# Supplementary material for: Mortality from sepsis among middle-aged and elderly patients with pancreatic cancer: CDC WONDER 1999 To 2023
Source: Front Oncol. 2025 Nov 5;15:1696866. doi: 10.3389/fonc.2025.1696866 (PMC12626832; doi:10.3389/fonc.2025.1696866)
Supplement: Supplementary file 1 [file Table1.xlsx]

## Sheet: Deaths_all
Supplementary table 1.Middle-Aged and Elderly Patients with Pancreatic Cancer(Sex)
Measure	deaths.all
Female	15634
Male	18090
Both	33724

## Sheet: deaths_1999
Measure	Year	Deaths
Female	1999	378
Male	1999	400
Both	1999	778

## Sheet: deaths_2023
Measure	Year	Deaths
Female	2023	1135
Male	2023	1383
Both	2023	2518

## Sheet: percent.change
Measure	percent.change	aaa
Female	200.265	200.26%
Both	223.65	223.65%
Male	245.75	245.75%

## Sheet: AAMR_1999
Measure	AAMR	lower	upper	aaa
Female	0.705442	0.633844	0.77704	0.71per 100,000 population (95% CI: 0.63 to 0.78)
Both	0.818	0.760502	0.875499	0.82per 100,000 population (95% CI: 0.76 to 0.88)
Male	1.00407	0.904168	1.10397	1.00per 100,000 population (95% CI: 0.90 to 1.10)

## Sheet: AAMR_2023
Measure	AAMR	lower	upper	aaa
Female	1.33144	1.25315	1.40972	1.33per 100,000 population (95% CI: 1.25 to 1.41)
Both	1.63861	1.57328	1.70394	1.64per 100,000 population (95% CI: 1.57 to 1.70)
Male	1.95671	1.85156	2.06186	1.96per 100,000 population (95% CI: 1.85 to 2.06)

## Sheet: AAPC
Measure	AAPC	lower	upper	P	aaa
Both	2.893	2.3534	3.4355	0	2.89 (95% CI: 2.35 to 3.44)
Female	2.8804	1.9662	3.8028	0	2.88 (95% CI: 1.97 to 3.80)
Male	2.7345	1.6095	3.8721	2e-06	2.73 (95% CI: 1.61 to 3.87)
