# Supplementary material for: Mortality from sepsis among middle-aged and elderly patients with pancreatic cancer: CDC WONDER 1999 To 2023
Source: Front Oncol. 2025 Nov 5;15:1696866. doi: 10.3389/fonc.2025.1696866 (PMC12626832; doi:10.3389/fonc.2025.1696866)
Supplement: Supplementary file 2 [file Table2.xlsx]

## Sheet: Sheet 1
Supplementary table 2. Sepsis deaths and AAMR in middle-aged and elderly patients with pancreatic cancer in the United States from 1999 to 2023 and their changing trends.
Characteristic	Deaths			AAMR
	1999	2023	percent.change	1999	2023	AAPC (95% CI)
Both	778	2518	223.65	0.82 (0.76 to 0.88)	1.64 (1.57 to 1.70)	2.89 (2.35 to 3.44)*
Female	378	1135	200.26	0.71 (0.63 to 0.78)	1.33 (1.25 to 1.41)	2.88 (1.97 to 3.80)*
Male	400	1383	245.75	1.00 (0.90 to 1.10)	1.96 (1.85 to 2.06)	2.73 (1.61 to 3.87)*
Census Region
Northeast	214	474	121.50	1.05 (0.91 to 1.19)	1.62 (1.47 to 1.77)	1.92 (-0.20 to 4.08)
Midwest	135	504	273.33	0.62 (0.51 to 0.72)	1.54 (1.41 to 1.68)	3.74 (2.50 to 5.00)*
South	279	940	236.92	0.81 (0.71 to 0.90)	1.58 (1.48 to 1.68)	2.85 (1.93 to 3.77)*
West	150	600	300.00	0.76 (0.63 to 0.88)	1.71 (1.58 to 1.85)	3.33 (2.38 to 4.28)*
Race
Hispanic	46	251	445.65	0.91 (0.66 to 1.23)	1.47 (1.28 to 1.66)	3.42 (2.51 to 4.33)*
NH Black	129	453	251.16	1.57 (1.30 to 1.85)	2.85 (2.58 to 3.12)	2.62 (1.76 to 3.48)*
NH White	569	1678	194.90	0.74 (0.68 to 0.80)	1.49 (1.41 to 1.56)	3.19 (2.24 to 4.16)*
NH Other	31	133	329.03	1.03 (0.68 to 1.48)	1.23 (1.02 to 1.44)	1.54 (0.87 to 2.21)*
Urbanization1
Metropolitan	639	1817	184.35	0.82 (0.76 to 0.89)	1.46 (1.39 to 1.53)	2.65 (1.59 to 3.73)*
Nonmetropolitan	139	324	133.09	0.77 (0.64 to 0.90)	1.30 (1.15 to 1.44)	3.51 (2.09 to 4.94)*
Age Groups2
45-54 years	69	184	166.67	0.19 (0.15 to 0.24)	0.45 (0.39 to 0.52)	3.53 (1.66 to 5.44)*
55-64 years	148	541	265.54	0.62 (0.52 to 0.72)	1.29 (1.18 to 1.40)	3.10 (1.59 to 4.63)*
65-74 years	251	909	262.15	1.36 (1.19 to 1.53)	2.62 (2.45 to 2.79)	3.18 (2.27 to 4.10)*
75-84 years	221	694	214.03	1.81 (1.57 to 2.05)	3.78 (3.50 to 4.06)	3.45 (2.73 to 4.17)*
85+ years	89	190	113.48	2.14 (1.72 to 2.64)	3.07 (2.63 to 3.50)	1.12 (-0.64 to 2.91)
AAPC, which has statistical significance, is annotated with *. 1 The AAMR data in 2023 in Urbanization were by the one in 2020, and AAPC was calculated from 1999 to 2020.2 The AAMR in groups were replaced by crude death rates, and AAPC was calculated from crude death rates. AAMR, age-adjusted mortality rate; CI, confidence interval; AAPC, average annual percent change; NH, non-Hispanic.
