# Supplementary material for: Mortality from sepsis among middle-aged and elderly patients with pancreatic cancer: CDC WONDER 1999 To 2023
Source: Front Oncol. 2025 Nov 5;15:1696866. doi: 10.3389/fonc.2025.1696866 (PMC12626832; doi:10.3389/fonc.2025.1696866)
Supplement: Supplementary file 3 [file Table3.xlsx]

## Sheet: Sheet1
Supplementary table 3.Middle-Aged and Elderly Patients with Pancreatic Cancer(Percent change of Death by HHS Regions)
HHS Region #1: 120.37%
HHS Region #2: 103.74%
HHS Region #3: 154.39%
HHS Region #4: 307.58%
HHS Region #5: 283.65%
HHS Region #6: 192.13%
HHS Region #7: 190.32%
HHS Region #8: 666.67%
HHS Region #9: 227.05%
HHS Region #10: 769.23%
